# Supplementary material for: Mechanisms of Chromosome Number Evolution in Yeast
Source: PLoS Genet. 2011 Jul 21;7(7):e1002190. doi: 10.1371/journal.pgen.1002190 (PMC3141009; doi:10.1371/journal.pgen.1002190)
Supplement: Dataset S1 — Intergenic regions in N. castellii orthologous to Ancestral CEN loci. Text file containing FASTA sequences from N. castellii candidate CEN regions based on Ancestral CEN locations. Only 10 of the possible 16 candidate intergenic regions could be unambiguously identified due to multiple rearrangements in 6 of the candidate regions. (TXT) [file pgen.1002190.s001.txt]

>ANC_CEN1_Ncas_Chr3_CEN_Intergenic_Candidate (1022120..1022377) 258bp
AGAACAGCAACATATTGCACTTACTAATATTCTTCCCATACTTGGTCGCCAGAAGCATATGTATATCTAATCGTTTAGTTTAGTTTAGTTTTGTTTATGTAGCAGACAATGTAATGATGACCCGGTCTTTCAATTTCTCAGTTTTCTTTCTTGTCCGATAATATTAAAGATCATGAAATCTATTTAGAATCTATAGGGAAGGAATAATAAAGGGAGAAGGTAAAGTGGACCCTTGAGAGAAGTTGTATATAAAATAAG
>ANC_CEN1_Ncas_Chr7_CEN_Intergenic_Candidate (604848..605012) 165bp
GTATCGTAAATAAAATTTTGCATAACTCATCTGTATGTATTTATTTAAGTGGATTATATAGACTTACACTATCTCCTATTTATTGCCAAAAAGAATTATCATCAATATTTTTTTATTCATAAACTTAAACTTTTATAGATTATAAAAACGATTTAATTTCCTTCC
>ANC_CEN2_Ncas_Chr1_CEN_Intergenic_Candidate complement(991952..992376) 425bp
TTTTTCTTTGTTTGTACAGGAAGTTTAGTTATATTTGGGTTCTGTTCTAGAATGCAACAAGGTAACAATTCCTTTAATTTAAAGATCCGACACTTGTCCCATTCAGTGTTTATATACTCTCTCGTATTGTCGTCGATCTTGCATGTATCGTAGTCATAATACACATATTCCCACAATTTGAGCTGGACTTTTCAGAATTGGTGTGGCATCCAGAGAAAACGCGCAGAGAGTCTGTGCCACATTATTCCTGTCATGGATCACGTGCTATTGCATTGATTTCAACCATAATACGGTCTCTAATCCATTTAGTATATTTGCTCGAGTAATCATCGGTATACAGGTTCGTGTTTATCATTTTAGATCATTTTTATGTAGTGTATAGTATAGATTTGAAGAGATAGACTTAGGATAGGTGTGGGTCCAAT
>ANC_CEN2_Ncas_Chr6_CEN_Intergenic_Candidate (191660..191822) 163bp
ATGATAAGTATAAAATACTGAAAACATATATATATATTTAATATTTTATCTTAAATTTAAATTCACTTTACGTTATTAATTAGTGTCGTCATAAAATGTTAACCAGTAAATATCTTTAGTTTTTATAGACTATATAAATATCTACTCTGAACGTACGGGAAAT
>ANC_CEN4_Ncas_Chr1_CEN_Intergenic_Candidate complement(1031091..1031495) 405bp
GTATTAGTTCGATATAGGGTGGGTTTGGTTAATTGAGTGCACCCTTAGTTTGCCAGCAAAAATAACAAGGAATACAATTAAACAAGTTGAGTTCGTTTCTTATAAGCTTTCGAGGGCAGAGAAGGTTGTTGAGAGTTGATTGTATTCTTAGACAGACAAATGAAATAAACGACGGTTCCATTGACTCTAAACGAAATGCACTATGTCGGAGCTTAAAGACAGTTTTATTATCGCGTTCATATCGGCTTTATATACAGTCAACTAAACAAAGTGTCACATTACCTGTCAAATAGAGACATGGATAAACTCCACAATGCAACGTGTGTATATAATGTATTTGACTTTATAAGAAAAAAAAATAACATATTATACAAACCTGAGTGCAGAACCCTTCCGCAGCTCGTC
>ANC_CEN4_Ncas_Chr10_CEN_Intergenic_Candidate (183277..185179) 1903bp
ATAGATTACATAATCAATCAGAAACTTCCTTAAAAACATTGAGTACTTAATTCCCAACGTCTGATTCAAAGTTAAGCATCCATAGCCTAACTTGTTCGATTAGAAAAGGTCATATTGTTAAACATATTGCACTCAATCCTAAAATTACATAATATTGACTCTGTTGAGGATAACTATTATGAGAGGTAAAAGTTATATAAACGGCAAATGTTTTATCTAATTTTAAGATGTAGAATTATCCTTTATTTAGTTAGATCTTACTGTATATTATATGTATATTACATAATCAATCAAAATTCTTTAAAACATTGACTACTTAACTCTCAATGTCTGATTCAACACTAAATGCACACAGCCTAGCTCAACAGGTTATGAGCCCTGCCGTTTCCCCGGCCCAAATGCAATTCCAATTAAAGTCTCTAGTGCGTCTGATTTTTCTGCTTGGAACAGATTAATTAGGCAACAAAGTACGACTACAGTACGTACTGGTTATACTTTGTAGACAACAATGGCACCTTGGATGGTATTCCTCAACTTGCCGATCTTTCTGACTACGATAGATTCTCTTTAGTTAATGCTTTTAATATGGGTTTACAGAATCTTATTTTAAACTCAGTCACTGGTGCTGCTAAAGCTGAAGTAATTTTTTACTTCAAAGGTGCTTCTAACACCTCATCAATTGGTGTATTACAATGGCTTCAAAATAGATACTCAATTGTAACCGGTAACATGGTCATAAGAGAATTTAAAAGGATCTTTGATATGAAGACTAAGACTTTAACCGAAAAAAGAGCACGAGCTGCAGACTTAGGTACTGCACTAATTCCATCTGGCATTGACGAAACATCTGCAGAACTAAGGAAGGATAGAACAGCTGCTTTTCTCTTATTAGTTACCTCTCCATCCATTGAAGATAAGTGTATTGACACTATCAGGAACAGTGCTGAGATTGGTTCTACCGCTGTCATCAATTTTTTGGAAAATCAAAACTTATTCAAGCCTTCCACTGTGACTTCACACACAGATATGGCTTTATTTGCAAAGAATTCCAATAAGAAATCAAAGAAACAGATTTGCTCAATCTGCCAAGGAAATCATTTTTTCTCCGAATGTAAGGAACTAAATGCTAAAGTTCCTAACGCTCATATCTTTCAAAAATACGGTGATCCGAAACAGTCCAACTCAACTAATCCATCTAACTCTTCTGATCCTACTAGAACCTTTCCGAAAAAGGCAAAATATGGTTGGTTAACTATTGCAAGTCTTGAAGGTGATGAGGCCTATCTGCATGTCAAGTACCGGATTTGCCATTGAGAGTTAAGTAGTCAATGTTTTAAAGAATTTTGATTGATTATGTAATATACATATAATATACAGTAAGATCTAACTAAATAAAGGATAATTCTACATCTTAAAATTAGATAAAACATTTGCCGTTTATATAACTTTTACCTCTCATAATAGTTATCCTCAACAGAGTCAATATTATGTAAGGTTAAGATTGAGTGCAATATGTTCAGCAAGAAATGCTTTTTTTGCGCAGGGTAGCAAATTTTGGTGTTTAAAAGTTTAGGCAAAATAACCTGTTAAATAATCCAGCAACATTTTAAAGCGGGTAACATAAATAAACACTTTTTACGAAAATAATAAATATATTAAAATTAGATAATATATAATTATCCGATATGAAAAACGTTTTTTAAATTAATTTTTTCATACTGTTAACTTTTTTTCTGTTAGTTGTCTAGAAATGCTTACCCGACGAGGCATTCTAAAAATTTGTTCCTTCACCAGGACAAGAATAAAGAAAACTAAAGATTCTGTTTAGTCGTAGTTCCAGTTTTAATGACTGAAAAGCTTGGATTGTAGCAATAGCTAATAAGAAACGTAACGAAAGTTTGAA
>ANC_CEN5_Ncas_Chr1_CEN_Intergenic_Candidate (233336..233509) 174bp
ATATAAACATGTATATATTTCTTTAAACTATAAAGTTATATTTTAAAGTTATTGTCGTTAATGTATATGGAGGGTGCGTATTTAGTAAAGGTTCGTTAATTCTGATAAACAATTAGGGTAGACATAGAACGAAGTCATACAATATAGGAAGGCGAGCATTGAATAATACACTCT
>ANC_CEN7_Ncas_Chr1_CEN_Intergenic_Candidate complement(1532307..1533241) 935bp
ACGATAAGAAGGCTCTATACTGGAAAAATGGTCGTAATATCAATGTGCTCCATATGATCGAGTACTGCCTAATGCAGAATTGGAGATATTACTTGGATGTTCTGCGCCAGGATACATGTGAATGTACCGGAACATTAAACCATTCCCCCGCACAACTTAACAAATAAAGAACTACCTTAAAAGTGTCATGTAAAGTTTTCAACCAATTTCGATTATTCAGTTGTTTGTCCCACAGGGTCGCCATTATCTTTCCCAGAAACAAGTAGGCTATTATAGTGGTGTTAAAACAAAACAATTATCTGTGTATACTGATTTTGCAGGTTCACCGACTACTTATTGCACCGCTACATATATTGTTCTAATAATATGACTGCTTCTGAACTTGTATCATTTTATTCGACAATTTCCGAAAGTACACCTATGACGGGTACAACAACAGTTTCACTTGGGAAGACGCAAAACGTCACTGCTACAGTTCCCGAGTGTTTAACAAGTACATTACATCTGACCAAATTATAGACTAACCGGGTACTTATTCGAGTGTTGTGGAAACATATGTGATAAGAATGGAATTGGCAGGAACGACAATGAATGAGATTTGAAACAGTTTTTGATCCTAAGCTCCTTTCTTTTTACAAAAAGCTATTCCCTCAAAATAATCTATATAGTTTGCTTTATATACATTTCTCTTAAATGGGGGAGGAGAACAGTCATTTCTTTGGTACACCAATTGACGCCACCGAATAAATACATAAATTGTAAGTAGGATCTCCTTCTAGACTAATTTTTTTTACTATATGTCTTATCTACGACCATGATAATAATTTGTAAATATCAGGGCGGAATTTTCAATGATAGATTTATCACACACATATCTGAGATTTAATCATTCAAACGTCGAAAACAGGTATTAAGGCATAAACACCCCACTAACG
>ANC_CEN7_Ncas_Chr9_CEN_Intergenic_Candidate (137944..138489) 546bp
CTCTTGGTGCTAGCAAAATATGTGGTAAGTTAACAGCTGATGATGATCGACGTTTGTTAGAATCAGATGATGAAATGAAATATTTCACTCATTAATTGTGTATCGAAGAAGTTCGCCTTGTCACATAATTTGATCCAATGGTCCTGATAGACGTCTGATACAGTAGAGCTATAAACAGTTATCTATATACGTTGTAGTAGACGTGCAAGAGGCAGGATATCCATGTTCAAGTGGAATACAGGAAATTGAGGCAAAGTGTTTCGCCTGACTCAATTTTAGGTAGCAACAACTCGCGGTACATGGACAGAAACAGGGTGGACACAGATCAAGAGTATCTACCAACATCCAAACGAATGCTTCACTTTTATCCCGACAGTGTATTGTCTACATCCTCTATTGTCATGGTTGTAACTTCCACGTCAGCAAACAAAAATAAAACGAAATAAGACGCTGAAAAATTAATGGCCCCTTACCTATTTACACATCTGTCATTCACTATACTTTCTCTAACTCAAGTCGAAGCATTACCACATCAATCAATCCAGG
>ANC_CEN8_Ncas_Chr2_CEN_Intergenic_Candidate complement(868147..868398) 252bp
TGAGCAACTATATACTTTAATACTTTACTTGCTTTATATTTTTTTGTGTTTGAATGGCGGGAGTTATTCTTTAGTAGGATTGTTTAGACGGTCCTTTGACGGGTAAGCTCATCGCGTTTTTTGTCAAAGTAATTTTGAAGAAAATTTTCTTGTTAACAAACAACCTAAATGAAAGAGAAGTTACTGCACCTAATCAAAGGATCAATTCTGGAATTATCATTCTCTTTGCACTAGGGTACAAAGTTCTAAGAA
