# Supplementary material for: Mechanisms of Chromosome Number Evolution in Yeast
Source: PLoS Genet. 2011 Jul 21;7(7):e1002190. doi: 10.1371/journal.pgen.1002190 (PMC3141009; doi:10.1371/journal.pgen.1002190)
Supplement: Table S1 — Breakpoint edges for the 15 rearrangements between the Ancestor and L. kluyveri. The rearrangements between the Ancestor and L. kluyveri are labelled (a-o), and correspond to the events in Figure 1. Each edge gene at the Ancestral breakpoint location is shown with the corresponding ortholog in L. kluyveri. The rearrangement products which are adjacent in the extant L. kluyveri genome unless further intra-synteny block inversion occurred (signified with an asterisk) are in the two rightmost columns. (XLS) [file pgen.1002190.s005.xls]

## Sheet: Sheet1
Rearrangment Event	Anc Edge 1	L. kluyveri Edge 1		Anc Edge 2	L. kluyveri Edge 2		L. kluyveri Product 1		L. kluyveri Product 2
a	Anc_3.230	SAKL0C08822g*		Anc_1.243	SAKL0C07260g		SAKL0C08822g*		SAKL0D04532g
	Anc_3.231	SAKL0D04532g		Anc_1.244	SAKL0D04664g		SAKL0C07260g		SAKL0D04664g
b	Anc_3.301	SAKL0D02530g		Anc_8.800	SAKL0B06292g		SAKL0D02530g		SAKL0B06336g
	Anc_3.302	SAKL0B06336g		Anc_8.803	SAKL0D02464g		SAKL0D02464g		SAKL0B06292g
c	Anc_3.457	SAKL0F03828g		Anc_7.172	SAKL0F04092g*		SAKL0F03828g		SAKL0F06908g
	Anc_3.456	SAKL0F06908g		Anc_7.173	SAKL0F06974g		SAKL0F04092g*		SAKL0F06974g
d	Anc_3.422	SAKL0B09372g		Anc_7.107	SAKL0B09394g		SAKL0B09372g		SAKL0B09394g
	Anc_3.423	SAKL0F05720g		Anc_7.108	SAKL0F05698g		SAKL0F05720g		SAKL0F05698g
e	Anc_8.760	SAKL0H04356g		Anc_4.202	SAKL0B05082g		SAKL0H04356g		SAKL0B05104g
	Anc_8.761	SAKL0B05104g		Anc_4.203	SAKL0H04334g		SAKL0H04334g		SAKL0B05082g
f	Anc_4.40	SAKL0H20196g		Anc_8.124	SAKL0H20218g		SAKL0H20196g		SAKL0H24310g
	Anc_4.41	SAKL0H24310g		Anc_8.125	SAKL0H24354g		SAKL0H20218g		SAKL0H24354g
g	Anc_8.113	SAKL0B03542g		Anc_4.158	SAKL0H20548g		SAKL0B03542g		SAKL0H20504g
	Anc_8.114	SAKL0H20504g		Anc_4.159	SAKL0B03608g		SAKL0B03608g		SAKL0H20548g
h	Anc_4.34	SAKL0H25344g		Anc_8.160	SAKL0H25300g		SAKL0H25344g		SAKL0H20020g
	Anc_4.35	SAKL0H20020g		Anc_8.160a	SAKL0H19866g		SAKL0H25300g		SAKL0H19866g
i	Anc_1.524	SAKL0D13024g		Anc_2.552	SAKL0A10032g		SAKL0D13024g		SAKL0A10142g
	Anc_1.525	SAKL0A10142g		Anc_2.553	SAKL0D13046g		SAKL0D13046g		SAKL0A10032g
j	Anc_2.7	SAKL0G00462g		Anc_5.684	SAKL0G00506g		SAKL0G00462g		SAKL0E14388g
	Anc_2.8	SAKL0E14388g		Anc_5.685	SAKL0E14410g		SAKL0G00506g		SAKL0E14410g
k	Anc_2.502	SAKL0E02200g		Anc_6.53	SAKL0E02178g		SAKL0E02200g		SAKL0A08690g
	Anc_2.503	SAKL0A08690g		Anc_6.54	SAKL0A08668g		SAKL0E02178g		SAKL0A08668g
l	Anc_2.589	SAKL0D14102g		Anc_7.36	SAKL0D14124g		SAKL0D14102g		SAKL0B11154g
	Anc_2.590	SAKL0B11154g		Anc_7.37	SAKL0B11132g		SAKL0D14124g		SAKL0B11132g
m	Anc_2.627	SAKL0B12166g		Anc_4.378	SAKL0G18766g		SAKL0B12166g		SAKL0G18788g
	Anc_2.628	SAKL0G18788g		Anc_4.379	SAKL0B12188g		SAKL0B12188g		SAKL0G18766g
n	Anc_4.261	SAKL0H02706g		Anc_5.91	SAKL0H02684g		SAKL0H02706g		SAKL0G15686g
	Anc_4.262	SAKL0G15686g		Anc_5.92	SAKL0G15664g		SAKL0H02684g		SAKL0G15664g
o	Anc_3.0	SAKL0D00242g		Anc_8.879	SAKL0D00264g		SAKL0D00242g		SAKL0C13860g
	Anc_3.1	SAKL0C13860g		Anc_8.r	Telomere		SAKL0D00264g		Telomere
* Further intra-synteny block inversion required
