# Supplementary material for: Mechanisms of Chromosome Number Evolution in Yeast
Source: PLoS Genet. 2011 Jul 21;7(7):e1002190. doi: 10.1371/journal.pgen.1002190 (PMC3141009; doi:10.1371/journal.pgen.1002190)
Supplement: Table S2 — CEN sequences. The chromosome/scaffold, coordinates, length and sequence for each extant centromere in the species examined corresponding to each Ancestral centromere are shown. (XLS) [file pgen.1002190.s006.xls]

## Sheet: Sheet1
Anc CEN	Species	Centromere	Chromosome	Coordinates	Length	Sequence
1	S. cerevisiae	Scer_CEN3	Chr3	114383..114500	118	GTCACATGATGATATTTGATTTTATTATATTTTTAAAAAAAGTAAAAAATAAAAAGTAGTTTATTTTTAAAAAATAAAATTTAAAATATTAGTGTATTTGATTTCCGAAAGTTAAAAA
1	S. cerevisiae	Scer_CEN14	Chr14	628760..628878	119	GTCACGTGCAGCTTTTTAAAAATATTTTAAAACATTTTAAAAAATATACATTTTTTTATTATTTTTTTATATATTAATGTTAAAATTTATTTATGTATTTGTCTTCCGAAAAGTAAAAT
1	S. bayanus	Sbay_CEN14	c655	28094..28212	119	ATCACGTGCTTAGTAAATATATTTAAAGATTTATAATTTACTATTCCAAAGTTTCTTTTAAGATAAAATACAAGTTAGGTTTATATTTATGTTTGTTTTTGTTTTCCGAAATTATAATA
1	S. bayanus	Sbay_CEN3	c675	60337..60455	119	ATCACATGACTTAGTTCAAAACAGAGTAATTATTATTTAAAGTAATTAGAAAGATTAAAGTTATTACCGTAAAAATAATATTATTTTTTTATGTGTATGTGACTTCCGAAACAAAAATA
1	C. glabrata	Cgla_CEN2	Chr2	complement(451123..451235)	113	ATCATGTGATTAAAAAAGTTCCAAAATGATAAAAATGTTTTTGGTTTTTGTTTATTTATATTTTAAGTATTTTATCACACGAGCTATTGGTTATGAGTTCCGAACAGATAGTT
1	V. polyspora	Kpol_CEN1050	s1050	9580..9690	111	ATCAGCTGATTAAATTAAAATACCTATAATTAACAAAATAATATTTTAAAACTTTAATAACTTATTGATAATAAAATATTAGGTTTTGTTAATGAATCCGAACCGAATAAA
1	Z. rouxii	Zrou_CEN5	Chr5	complement(334844..335013)	170	ATCACGTGCACTATTTACTTAGCGCTTTTTAAAGTAAACCTTTTTTTAAAAACTTTTTTAAACTTCTTAAATTATTCTCATAAAATATTCAACGTATAAAATATTCTAAGTATATGTTTTTTAAAAATATTTGTAAAGTAGTTTTGTACCTCGGTTCCGAAGATAAAAAA
1	K. lactis	Klac_CEN1	Chr1	760404..760599	196	TGCACGTGATTTGATGTTTTTAAAGTTATCCATTTTAATATTTTTATTATTTATTTTAAACTTTTCTCTATTTTTAAGAAGAAATATATATTGTTTTAATTTATTTTGAAAAAATCATTTTTAAACTATACTTGAGTATAAGAATTTATTCTAAAACAAAAATTATTTGTTGCTTTATGTTTCCGAAAATTATTTT
1	A. gossypii	Agos_CEN1	Chr1	339327..339527	201	ATCACGTGAAATAAATAATTAGATTTTATCTCAACTATTATTTATAATTTAAACTTTTAAGTATACGAATACTATAAGTGCAATATATATATATATCTAAAATATTGATAAAATAGATACTTTTATCTTTTGTATTAACAATTTGTTTCTTTGTATGTTTTTATTTTTTCTTATATGTTTATATGTTCCGAAAATAAAAAT
1	L. kluyveri	Sklu_CEN4	Chr4	737092..737290	199	GTCACGTGATCTACTTTACTACTTTTATTTAATATTATTATTTTTAAAAAAATTTTAAATTTAATATAAACAAGTATGTAATATATTTTTTGTAAAATATAAATAAAAATATAAATCTACTGTAACTTAAATTATAAAGTATAAAATTATATTTAATATTTTATAAAAATAATATTTTACGTATTCCGAAACATTTTTA
1	L. thermotolerans	Kthe_CEN8	Chr8	1062917..1063044	128	CGCACGTGGTACGCTCCATTTTTTTTTTTGAATTTTACGTCAAATATGAGCACAAAAATAGATACAAAAGTGTTATAATAAAGAAAAATTTGGAATAGTTAACTGCTAAGTGTTCCGAAACAAGTTTT
1	L. waltii	Kwal_CEN8	s0	135132..135270	139	CTCACCTGACCTAATAATATTACATATTTAAATTTATTATTTAAATTGTTAGTTATACTATTAAATAAAAAAATTTGTGGCTAAAATCCAAAGAAACATTTCAAGTGGCATGTTATTTGCATTTTCCGAAATGATAAAA
2	S. cerevisiae	Scer_CEN11	Chr11	complement(439772..439890)	119	GTCACATGATAAAAACATATTTAAAATTTTAAAAAAATTAATTTTCAAAATAAATTTATTATATTTTTTTAATTACATAATCATAAAAATAAATGTTCATGATTTCCGAACGTATAAAA
2	S. cerevisiae	Scer_CEN8	Chr8	complement(105581..105699)	119	ATCACATGACTAATAATTCTTTTAATTTTAATTAATTTAATAAAATTAAAATAATATATATACTAAATTGTTTATTAAAAATGATTAAACATTGGGTTTTGTGTTCCGAACTTAGAAAA
2	S. bayanus	Sbay_CEN11	c624	complement(27432..27551)	120	GTCACATGACTTATTTATATAAAGTATATAAAAATAAAATATAGAATCAAAACAATTATTAAAAGTTTTGGAAAACATTTTCAAAAATTATTCATGTATTTGATATCCGAACATAAAATA
2	S. bayanus	Sbay_CEN8	c668	complement(2379..2498)	120	GTCACATGATAAAAGTCAAAAACTAGTATTACACAATTTATTATATTGTAAAGAAAACAAATAAGTGTTTTTTGTATTATTTTGTTTTTTGACGTGTTTTTGTGTTCCGAACATATAAAA
2	C. glabrata	Cgla_CEN11	Chr11	257665..257775	111	ATCACATGACTAATAAATTATCATGAAATTAATATGTTTATTTTTCTTTCATTTGTAAAAATAAACTTAAGTTGTAAAATAATTATGGGCATGTGTTCCGAAACAAAAAGT
2	V. polyspora	Kpol_CEN1056	s1056	105866..105975	110	TTCACGTGCTATATTATTCTAACCTTTTTTTATTCTTTTAACTTTTCAATATTACATAACTTAATTATAAATGATATTTTTGTTTTTTGTTCCATTCCGAACCTATTATC
2	V. polyspora	Kpol_CEN1018	s1018	144120..144229	110	ATCACATGACCTAGTAAAAAATATATTTTTAATTTAAATATTATTTCAAATAAATACTAAGAAAATGTAATAATAAATTAAATAAGCATGTTGTTTCCGAAGAGAGAAAG
2	K. lactis	Klac_CEN2	Chr2	1168861..1169059	199	ATCACGTGATATTAAAAATATACTTTTTACCAAAATAATATTTTTGTAATTTTATTTGAAAGAAATCAAAAAAATTTCAATTAAAATATTTTTTATTTAATTTAATTTTAGCTTTTAATTAACATATATAATATTTTATAATTTATTCTTTCAGTTTTAATAATTTAATATTACAAAGTTTGTTTCCGAAAATTAAAAT
2	A. gossypii	Agos_CEN2	Chr2	398815..399015	201	ATCATGTGACCGTAAACTTTAAATATTAAATTTATCTAATAATTATATAAATTATTCTAAAATAAAACAAGTATTTACCTACATAATATATTAATATATATTATTATTAAACTAGAACTTTATTAAGTTCAATAATATAGTATAAAGCTTAAATAGGAATATATAAATAATTTATTGTATGGTATTTCCGAACTTATATTT
2	L. kluyveri	Sklu_CEN1	Chr1	777082..777278	197	ATCACGTGATTTATTAATAAAAGCTTTTGTATATTAAATTAATTATAATAATTATTTAAATGTTTTACAGTTATTTTATATTTTATATGCAATTTTAAAATATTTAAAAAATTTACTTATTAAATAAATAAAAATAAATATACTAGTATTTGTAAAATGTTTTAGTGTTTTTGTTTTTGCTTTCCGAAATTATAAAA
2	L. thermotolerans	Kthe_CEN4	Chr4	555337..555464	128	GTCACCTGATGTATTTTGCTTCAAAATAGCAGACTATTTTTTAGTTTCAAAAAACTTTTTATTATAATATGTTTTTTATTAGTTGTTCTTTTATTTTAATATATTATTTGTTTTCCGAAACATTAAAT
2	L. waltii	Kwal_CEN3	s26	571109..571236	128	ATCACCTGATTACATATTACTACATATATATAAATATATATGAAAATAATTATACAAAAAACCAAACTTTACTATTTTAAAAATGTCAAAAAGTTTTTATGAGGTTGATAGTTTCCGAACATTTTTTT
3	S. cerevisiae	Scer_CEN4	Chr4	449708..449819	112	GTCACATGCTTATAATCAACTTTTTTAAAAATTTAAAATACTTTTTTATTTTTTATTTTTAAACATAAATGAAATAATTTATTTATTGTTTATGATTACCGAAACATAAAAC
3	S. cerevisiae	Scer_CEN2	Chr2	238209..238326	118	ATCATGTGACTTATTTATTTAATTATTATTAAGTAAAAAAGATTTTCTATTTAAATTTATTAATTAATTTTTTTTCTTAAATAATTATTTTATGTTTTTGTTTTCCGAAAAAGAAAAA
3	S. bayanus	Sbay_CEN2	c650	complement(8918..9037)	120	GTCACATGCTATATTTATAAAATATTTATTTACTTTTAAATAAATCTATAATATAAAATTTTAAGCAAATGTTTACTTTGATAAAAATTTTTGATGTATTTTGTTTCCGAAAGTTAATTA
3	S. bayanus	Sbay_CEN4	c611	22281..22400	120	ATCACATGATTGAAAAACAATTAATATTCAATTTTTTTAAATATTTGAAAATAAACATTACGTACTAAGAAGATTATAAATACTGTGTTTTTATGGGGTTTGATTTCCGAAATAAAAAAC
3	C. glabrata	Cgla_CEN13	Chr13	complement(1049554..1049665)	112	ATCAGCTGATCAAAGAAAAGTATAAATAATTAATTTAAAAATTAAAATAAATATATTTAATTTGTATTATAACTAATATATATATTTGGCCATGACTACCGAAGTCGGAAAG
3	C. glabrata	Cgla_CEN3	Chr3	422097..422207	111	ATCACATGACTATAATAAACATATTATATTTATTTAATTTTATTTTTCATTTATTGTCGTGTTCTACTATATTAAAAATACTTTATGGTTATGATTTCCGAACCAGGATGT
3	V. polyspora	Kpol_CEN1036	s1036	101399..101518	120	ATCAGGTGATCACATATTATAAAAATCTTTTCTTTATCTATTTTTTCAATATTAGTATAAAATAAATACTTTTTCTATATTATTACTTAACTTCGCACTATAGTTTCCGAACACATTTTA
3	V. polyspora	Kpol_CEN1045	s1045	141710..141829	120	ATCATGTGATATAAATACAAACTAATTTATACTTTATTTAATCTTTTAATAATGTAATAAACTTCTGATTTTTCATAATTCACAATCCTCGCCTCCGGCAACAGTTCCGAACAAGGAAAC
3	Z. rouxii	Zrou_CEN1	Chr1	369077..369244	168	ATCAGGTGACCAATAGTATAAAATAATAACTATTATATATTTATATTTTAATCTTTTAAAATATATAAGTAAAAACAATTGTATTTATTTCTTAAATTCTATATATTTTATTACTAAAGAAAAATAGTTCTAATAGTCGTAATGTGTTATGTTTCCGAACAGAAAAAA
3	A. gossypii	Agos_CEN5	Chr5	634746..634944	199	AGCACGTGACATAAATATGAAATTTACTATGTGCTTGCTTTATTTAAAATAAGTTTATAAAGTTAGTAAAAATATCAGAGTATATATATTTAATTAAATAATATCCTAAAATATACTAATACAATTTATCAATTAAGCTTTATACACTTTATAAATAGTTATAATTATAGATGTGTATACGATTTCCGAAACATAAAAA
3	L. kluyveri	Sklu_CEN3	Chr3	complement(1009330..1009527)	198	AGCACGTGATCAAAATTATTAGTTTTCAATGGCTTTAAAAGTTTTATTTTATTTTTGATTATATAAATAGTTCCTCTAAGCTAAATTATTTAGCTTTAAATAAATAAAAATATACTTCTTTAACTAGTTTTCTTAGTTTGTAAAACAATACATATTCTTGAAGAAATTTTTAAGTTTTAGTTTTCCGAAAGTATTTAA
3	L. thermotolerans	Kthe_CEN7	Chr7	1432769..1432903	135	ATCATATGGTCATCTGACTTTAATTTTATTATTTTTGAAAATAAACTTCAGTGTATTCCAAAAAAAATGTATAACAGTAAAATTAATATACTTTTGAAAATTATTTATGTGATTATGAGCTCCGAAATATTTAAA
3	L. waltii	Kwal_CEN2	s27	590461..590587	127	GTCACCTGATTCTTATTTGTTACTTTTACATTTTTAATTAGTCAAATTTTGATTTTTTCTTAAACTCTTTTAAACATGTTCAAATTATGTAGATAAAATTGTTTTTGAGCTTTCCGAACCAAAGTTT
4	S. cerevisiae	Scer_CEN7	Chr7	complement(496924..497043)	120	ATCACGTGTTATATTTACTATATAAAAATTCAATAAATAAAAAGTTAGAAGATAAAAATTATATTATACATATTTTTATTTTTATTATAATTTTTGTTTTTGCCTTCCGAAAAGAAAATA
4	S. cerevisiae	Scer_CEN1	Chr1	151467..151585	119	GTCACATGACATAATAATAAATAATTTTAAAAATATAAAATATTTTTAATAGTTTTTAAATATTTTACAGTTTATTTTTTAAATTTATTTATATGTTTTTGTTTTCCGAAGCAGTCAAA
4	S. bayanus	Sbay_CEN7	c590	12088..12207	120	ATCACGTGAAAATTTTCCACTAAATATATATAATAGTTTTTATTTTGATTATTTTACATATAAATATTTCAAAACGTTTTATAAAATATTTTATTGTTTAAGATTACCGAATAGTAAAAA
4	S. bayanus	Sbay_CEN1	c669	complement(22832..22949)	118	ATCACATGATGAAGTTTCATAAAATATAAATAATATTTTAATATTCTAAATTAAAAGAAATTACTTATGTTTTGTTTGTTTTTACTTTTTATTGTTTGAGATTTCCGAACCAAAAATA
4	C. glabrata	Cgla_CEN1	Chr1	complement(77251..77361)	111	AGCATGTGATCATTTTATAAAATGATTAATTCGCGTATTTATAAATCTATTATTTTACGATCAAAATACAACATGAAAACGCATATGTTTATGATTTCCGAAAAGCAGATT
4	C. glabrata	Cgla_CEN7	Chr7	60727..60840	114	ATCACATGATTATTTGTATAAAGGAATGTATTTTTCTTTTTTAAGTTTTTATGTATTCTCCTTTTTATATTATGTTTATACTTGTTTATGTTCATGATTTCCGAACGCTAAGTA
4	V. polyspora	Kpol_CEN1062	s1062	118741..118849	109	TGCACGTGTTCATTTTTCAATTTTTTGTTTTCTTGTTTTATTATTTTAATAAATTTGAGTTAAAATAATTTCCTATTTCTAAATTAATAATTTTTCCGAACAGATATTA
4	Z. rouxii	Zrou_CEN7	Chr7	complement(852385..852552)	168	ATCACATGATTCATTAAAGTTTATTTTTATCCTAGTTATTTTATAATTTATTATTTTAATTATTTTACTAAAAAGTATTAGAAAAATATTTTTATTTAAATGTTACAAATAAAACAAAGCTCATTATTTTAAAATTGTATATTGTCTACGGCTTCCGAAGATAAAAAG
4	K. lactis	Klac_CEN3	Chr3	1638151..1638348	198	ATCATGTGACTAAAATCAAATTTTACATTTTCTCTCTTTTTATATAAAATAAATTTCTAAACTTTTACTTTATTGCAATTAAAAATATTTTTTTATTAATTTTATATTGAAAAAATTTTAATTAAAATAATGTGGAATTTTGAATTTTTTAAAATAAAATATATGTTTTGAAAAATTTTAGTTTCCGAAAATTAATTT
4	A. gossypii	Agos_CEN6	Chr6	436955..437155	201	ATCACATGATCAATAAAACCAAACTATTAACAAATTATTAATATTAAGAAATTATTTTAAATATCTATATTATTTATCTGCAAGTTTTAATATATTAAATATATTATAAAAATATTTATATACAAATTATTACTATGTATATTATAAACATTAAATTAAATATGAATATTATATATGTATGTCTTTTCCGAAAATATTTTT
4	L. kluyveri	Sklu_CEN8	Chr8	complement(1963599..1963797)	199	CTCACGTGACAATAAAAAAAATTATAATTTTAACTATAGAAATTATTTTATACTTTTAAATACTTTATTAAAATTTTTTAAAAATAATATAATTAAATTTAATTATAAAATATTGATTTATTTAAAAATTAACTTTTATTTAAAATATAAATTAATGCTTTAATAAAAATTAGAGTTTTTGTATTCCGAAAAATTTTTT
4	L. thermotolerans	Kthe_CEN5	Chr5	complement(760921..761048)	128	ATCACCTGATGTAAAAAGCCAGTTTTTATGTTTTTATAAGCTAAAAATTAACATGGATTTTTTTAATGTGCAATGGCATCTTTAGCTATATAGAATTTGCATATTCTGCGGTTTCCGAACATTTATTT
4	L. waltii	Kwal_CEN4	s47	complement(471793..471920)	128	CTCACGTGCAATTCGTTCCAAGCTTTTACTGTTTTTATATTTTACAATTTAAACAATTTAGAATTTTTAAATTTGTAACCTCCTATATTTTGAACATTTTTGTGTTTGAAACTTCCGAATATAATTTA
5	S. cerevisiae	Scer_CEN12	Chr12	complement(150827..150947)	121	ATCACGTGTAATAAATATTATTAAAAAGTTTATTAAAATAAAATAATAATTTAAATTACTATTTTTAAATAAGTTTTATTTTTTAATAACACTATTGTATTTGTTATCCGAACAATAAAAA
5	S. cerevisiae	Scer_CEN10	Chr10	complement(436299..436418)	120	ATCACGTGTTAAATAATTAATTTACTTTAAAATTTATTTTTTAATATAAAATATTTATTCTTTTTATTTAAAAATAAAAAACACAAAAAAACAATGTTTATGATTTCCGAACCTAAATAT
5	S. bayanus	Sbay_CEN12	c646	complement(54009..54127)	119	ATCACGTGCTTTATTTTATAATTATGTTTTATTTTTTTATTATTTTCAAAACAATATAAACAAAAATATTTATTTACTTTTACAAATATTCATTGGGTATGCGCTCCGAACAGAAAATT
5	S. bayanus	Sbay_CEN10	c586	complement(16748..16868)	121	CTCACGTGCAAGGTTTAATAGTATGTTAATTACTTATTTATTATTTCATATATTAATATTATATATACTTTTGAAATATAAAATTATATTAAAAATGTATATGAAATCCGAAAACAAAAAA
5	C. glabrata	Cgla_CEN4	Chr4	complement(554532..554644)	113	ATCATGTGATCTGATTTTCATTTAGTATAAATAATATATTTAAATACTTATAATATTAATTATCAAATGCAAAGCAAAATAATGGAAAGTGCTTGTCCTCCGAACTGAAAATT
5	V. polyspora	Kpol_CEN2002	s2002	complement(264550..264667)	118	ATCACCTGATCATATTTAATTTAAATTTTATATTTTAAATTGTTTTCAAAATATTTTTATTTTGAAACGACTAAATCTTAATTTAAAATTTAATTTTTGACCTTCCGAAATATTATTT
5	V. polyspora	Kpol_CEN534	s534	complement(148448..148567)	120	ATCATGTGATTAGAAAATCTTTATTTTTAAAAGTTAAATATTATTTCAAGAGTCTATAATAAAACTTATAATAAAGTTAAACTAATTATATCCATAACCATAACACCCGAACAGAATAAA
5	Z. rouxii	Zrou_CEN2	Chr2	788730..788897	168	ATCACATGATATAATAATATATATTATAAGACAGTATATAATTTTATTTAATACTTTCAAAATTAATACAAATAAAGCTTTAATTCTATTTTTTGATAATTATCTGTTTTAAAAGCGTTTAAAAAATATTCATTATTTTTGTTGTGGCTTACTTCCGAAACCTCTAAT
5	K. lactis	Klac_CEN6	Chr6	1187015..1187212	198	TGCACGTGACAATAAATAATACATTTTTATAAACTTATAATTTTTATATTTAATTTTTAAAATAACTTTATAATTATCATATTTTAATTATATATATTAATTTTTGTTAACTCTAGGTTATTTATAAAATAGAATATTTTTGATTACTACTCTAAAATTTAAATATTAAAGATGTTTTATTGTTCCGAAAATAAAAAT
5	L. kluyveri	Sklu_CEN7	Chr7	complement(1064371..1064570)	200	GTCACATGATTTTAAAAACAAAATTTTTACAATAAAATATTTTTGTATTTTTTATTTAAAAATTTGTATATATTTTATAGTAGTTTGTACTTTATTTATTATTTTTGTTAATTTTGCTATATACTATTAAAAATTTTTTATTTTAAAAGTTTTGTAAAATCTTTAAGTTTTTTTATTATATGAGTTCCGAAAGCTAGATT
5	L. thermotolerans	Kthe_CEN2	Chr2	complement(238187..238313)	127	CACACGTGATCTACAACTTAAGAGATCTATAAATTTATTTTTTATAACTTGCATTTATAGCTACTATAAGCGCAAGTATTCAAGCTTGTAAAATAAAGTAATGTTTATCAGTTCCGAACGCAAAAAA
5	L. waltii	Kwal_CEN5	s33	1009227..1009355	129	GTCACCTGATTGTAATATATAGTTTTTGTTTGAATTAACTCATAGTTTATAATTTTAAAAAATAATCTTTTAAATGTTATAAAAGCCATTATGTGTTAATAAGTGTTTGAGACTTCCGAACAGAAATAA
6	S. cerevisiae	Scer_CEN13	Chr13	268031..268150	120	ATCACATGACTACCTAACAAAATATTTATTTTTCTTTTTTAATATTTGAAAATACTAAAATATTTTTGTTGTTTTTTGAAAAAAGGATTTTTAATGTGTATGCGTTCCGAACTTTAAATA
6	S. cerevisiae	Scer_CEN15	Chr15	complement(326585..326704)	120	ATCACGTGAACTTATTTTGCATTTAAAAAAAAGTAAAAACTATTTGCTAAAATATATTTTTTTAATTTTTAAAAATAATGTTTTAATTATTTAATGTATATGACTTCCGAAAAATATATA
6	S. bayanus	Sbay_CEN13	c638	20107..20227	121	ATCACATGATTAACTTATACTTATTTTAAATTTTGATTTACTCTTTAACATAGTTATATAAATATAAGTTAAAAAATAAAATAACATTTTATTAAAGTTTTTGATTTCCGAAGATATATAA
6	S. bayanus	Sbay_CEN15	c482	7336..7455	120	ATCACGTGCTTTATTAATAATTAATTTTTAAATTTATACAAATACATTTGTTTTTTATATTTTCTTTTCTTGATTTTTTATACCGCAATATTAATGTATATGATTTCCGAACAAAAAATA
6	C. glabrata	Cgla_CEN5	Chr5	complement(245929..246039)	111	ATCATGTGATTAATATACATACTTTTTCTATACATTTTAAATAACTTTAAACTAAATCAATTATTTTTTAAATTTATGGTCGTAAAGGTTATGGTTTCCGAAGTAATTAAT
6	C. glabrata	Cgla_CEN9	Chr9	complement(792727..792838)	112	ATCACATGACTACTATTATAGAATAGTTATTATATTAATATTAAATTTTATAGTATAAATATTACAATTCACGATACAAATGTTTATGGGTAGGAAATCCGAAACAGTATAA
6	V. polyspora	Kpol_CEN1037	s1037	71626..71743	118	TTCACGTGCCTCAATTACAACTATATTTTTATGTATATTAAGTTTTTAACTTTTCTTAGGAATATTTTAACTATCTTTTAAATTTCCAGATGGTTTTATTAGTTCCGAACACAGTTTT
6	V. polyspora	Kpol_CEN1032	s1032	20199..20308	110	GGCACGTGATATATATCAAAAAACATATTAAATTTATTTAAATTTTCAAATACTACTAAATAAATATATTTTCAAAATATACTTCAACGTTTGTTTCCGAACCTTTAAAA
6	Z. rouxii	Zrou_CEN3	Chr3	complement(581795..581962)	168	GTCATGTGATACTGAAAAGAAAACATTAATTTTATATAATTATTTATTAATTATTTTAAAGTTATTTGTATATAAACAATACTATACTTCACGATTTATATTAACCTGTATTAAAAAGGTTTAGAAGTTTATATATATTACCTGTATTTGTGTTCCGAAGATAAATTT
6	A. gossypii	Agos_CEN3	Chr3	357359..357559	201	TTCACGTGATAATATAAGATTTTACAAAACCTGTTTAATATATATATTTTATTATTATAAAACTCAAATTTAAATTTTAGCATATAATTTATTTTAATTTATACTTTTAATTCTACCATTTATATTATATTATTTATGTAGATTTTACTATTTTAGCTTTTTTCATTATCATTATTGTTTGTGTTTTCCGAAAATATAAAT
6	L. kluyveri	Sklu_CEN5	Chr5	complement(108235..108421)	187	CTCACGTGATTTTTTTTATAAACAATTATAAAAAAAATTTATTTTATTTTACTTTTTAAAAAATATTAATATATTACAATTGTAAAAATTTTTTAATAGCACGCATTTTTATATTAAATATTAATTAACAGAAAAATTGTTTTTCTTTTAAAGCAATTTTAAGTTTGTGCACTCCGAAACTTAAAAA
6	L. thermotolerans	Kthe_CEN3	Chr3	912837..912965	129	ATCAGCTGATCCAAATTATTAAAATATTTTTTTATTTTCTATTTAAGTTGTATTATTTTTATATTTTATATGCAATTAAGATTAGGAAAGCTGTTTATTAAATTGTATATGGGTTCCGAAGACACAATA
6	L. waltii	Kwal_CEN7	s56	complement(133148..133274)	127	GTCAGGTGATCTTTTTATGTGTGAAAATAAAAAGAATATATAATCAATATAATTAATAAATTTTATGTTTATAAAATAATAAGTGTTTCGTTTGATAAGAGTGTTTTTCCGTTCCGAACATATTAAA
7	S. cerevisiae	Scer_CEN5	Chr5	151986..152104	119	ATCACGTGCTTTTTAAAAAATATAAATTTAATTTCATTTTCTATTTCAATATTTATTAAATAAAAAATTTGAAAAATATATAAAAATTGTAGCAGTATTAGATTTCCGAAAAGAAAAAA
7	S. cerevisiae	Scer_CEN9	Chr9	355626..355743	118	TTCACGTGAAAATTTTTATATTTTTAATTAAATTTTTATAATATTATAAATTATTATAATATTGATATTTAAAATTAAAAACAAATTATTAATGGTTTTGTTTTCCGAAATGTTTTTT
7	S. bayanus	Sbay_CEN5	c645	complement(72660..72779)	120	ATCACGTGATGTATTTATGTAATTTACATAAAATAATAAAAAAGTCTATAAATATATAAGTTATTTGTAATAATTTTGATTTTCATAAAAAACTTGGTTTGGAGTTCCGAAAACAAAAAA
7	S. bayanus	Sbay_CEN9	c598	complement(4998..5116)	119	CTCACGTGCATGCTTTGTAAACTTTATTTAAATGTTATTATAGTATTTTAATAGAAATTTATTTTAAATGTAAAACTTTTAAAACATATATTATGGTTTTGCTTTCCGAACTTATAATA
7	C. glabrata	Cgla_CEN8	Chr8	complement(955007..955119)	113	GTCACATGATCAAAAACAATTGCATTTAAATAATTCATAATAAAAGCTTAAAAAATTACAATAATGAAAATAAAGTAAATAATGACATGGGTAAGAGTTCCGAAATAGAATCT
7	C. glabrata	Cgla_CEN10	Chr10	217322..217433	112	ATCAGGTGATTCAAAGTTTTTATTTTAAATTTTATTAATTTATTTTATTAATATAAAGTTTACTGATACAAAATATAAAAGTGGTAAGGTTTTGAGTTCCGAACGACAAACT
7	V. polyspora	Kpol_CEN499	s499	66348..66458	111	ATCACCTGACTAAATAAACAAAATATATTATTTCTATTAAAAATTTCAAATAAAACTAAAATAATAATATAAAAGAATATATATATATATCAGATTTCCGAACAAAGTTTA
7	V. polyspora	Kpol_CEN312	s312	17329..17447	119	GTCATGTGATCCAAGATCATATTTATTGTTAACTTAAATAAAATTTCAAAATAAAACATAATTTTACAACTAAAAATAAATAAGCCTATGTCTAATATAAAATCTCCGAACAAGTTTAG
7	Z. rouxii	Zrou_CEN4	Chr4	807719..807886	168	GTCACATGATATATTTCTAGTAATACGTTATAAGTATTATTTTTAATCTATTCTTCTAAATTTTTAAAATAATAAAATGTAAGTTAACTTATTATTTATTATTAAATAAACGTGTACAAAACAATATTTTAAACTTCTGTTTAGTTTGTGGTTTCCGAACCTTGATTT
7	K. lactis	Klac_CEN4	Chr4	1187303..1187501	199	ATCACGTGCATGCTTTTAATAAAAATCATCTTAAAATCTTTTTTTATTTTTTAGTTTTAAACTTTTTAGTTATTTCAGGAATATATATATTTTTTGTAATATTACTTTTATAAAGTACTTTTTTCTTTTATATTTTTCTAAAGCTTAGTTAGAATTTTAGTAAATAAATGTTTTTTAATACAGTTCCGAAAATAAATAT
7	A. gossypii	Agos_CEN4	Chr4	707827..708026	200	GGCACGTGACCAATATCAATAAAATTAAAACCCACTTATTATTATAATCAATAATTTATAAATGTTGATGAATATTTCCAGTTCTATATTTTTATAATATATTATGTCAATATATTATATTAATATATTAATTTCAATGTTTGTGTTAAATATAGAGTTATTAAATATTAAATATGTATGTTGTTTCCGAAATTATTAAA
7	L. kluyveri	Sklu_CEN6	Chr6	complement(383110..383307)	198	GCCACGTGATAAAAGTAAAAGTATTTATAAAAAGTTTATAATTTTAATTTTTTATTTTAAAAGTAACGTAAAATTTAAACTTTAATAATTTTTTAATAATATTAATAATATTTATAATTTATTTTTTAGCTTTTATAATATGTATAGTGTTTTTTAAAGTTTAATAATTTTTTGTTTTTGATCTCCGAACACTTTACA
7	L. thermotolerans	Kthe_CEN6	Chr6	1078717..1078843	127	ACCACGTGATATAGAATCAGAATTTTAGTAACAAAAAGAATACAATATTTACTAAAATATTTTATATTAATGATGTTTTTGATTAAAGTTTTAGAAAGCTTTATGCTTGTTTTCCGAAAATATTTTA
7	L. waltii	Kwal_CEN6	s55	604522..604648	127	ATCATGTGATTAGAATTGTTACTTTATTAATAATAAAATAAACATATAAAATTATAATACAGTAAACAAACAAAATGTTTATGGTTTTTAATGAAAAACAAAGTATAAGCTTTCCGAAACGATTTAA
8	S. cerevisiae	Scer_CEN6	Chr6	148505..148623	119	ATCACGTGCTATAAAAATAATTATAATTTAAATTTTTTAATATAAATATATAAATTAAAAATAGAAAGTAAAAAAAGAAATTAAAGAAAAAATAGTTTTTGTTTTCCGAAGATGTAAAA
8	S. cerevisiae	Scer_CEN16	Chr16	555954..556071	118	ATCACATGATATATTTTTTATTTTTAATTTTTTTTAATTATAAAAATAATTTTTTTCTTTAAATTAAACAAAAATAAAAAATTGTTTTTTGTTGGTTAAGATTTCCGAAAATAGAAAT
8	S. bayanus	Sbay_CEN16	c661	9363..9481	119	GTCACATGATTGAAAAACAAAATATATATATCTTTATTTAAGGTAAAAAGAAAAAGTAAAAAAATCTCTAATAAATAAAATTTAAAAAATACATGTTTTATTCTTCCGAAAATAAAATA
8	S. bayanus	Sbay_CEN6	c634	complement(38347..38465)	119	ATCACGTGTTAATATTATTCAAAATACATAATTTTATTTTAAATTTAATATATTTTAAATTATTTTTATGCAAAGCACATTTAAAAAATTTGATGGTTATGCGTTCCGAAGCATAATAT
8	C. glabrata	Cgla_CEN12	Chr12	987127..987237	111	GTCATGTGATTGAAAAACAGTTAAAATGATTTTAATAAAAAAAAGTTAATAATACTAATTCTAATATTATATATGACGAAGTATATGGCTTTGATTTCCGAAATAAGAAAA
8	C. glabrata	Cgla_CEN6	Chr6	complement(226190..226300)	111	ATCATGTGATTAGAAAACAGTTAAAAATTAAAATTAAGATTATAATTCCGTACATGTGAAACCAAAGTTGATATGAAAACATTGCTGTGTATGCTTTCCGAACAGAAAAAA
8	V. polyspora	Kpol_CEN1058	s1058	126701..126810	110	ATCATGTGATAGAAGATTCAAATTAAATATAAATCTTTTATATTTTCAATAAATATATCATCAAAACATATAATATCATAATTAAAGTTACACTATCCGAACAGAGAATA
8	V. polyspora	Kpol_CEN354	s354	complement(14505..14623)	119	ATCAGGTGATATATTTTATAAATTTTTATATTTTTTAATATATTTTCAATAACCTTTTACAATTTAAATATATAATTCATTATTATTTAGATTTTTATTTTACTTCCGAACCAAGTTTC
8	Z. rouxii	Zrou_CEN6	Chr6	372701..372868	168	GTCATGTGATACTTCGTAAGAAATATTATAGCTAATATTATTATAGTTAATTATTTAAAACTATAGTCAAAATTGTGGAGTATATTATATTTTAACTACTTTATAGTAGTACACAATTTAATTTTATTTTCAGACACATATATGTTTTAGAGTTCCGAACTTAGAAAA
8	K. lactis	Klac_CEN5	Chr5	1263806..1264002	197	ATCACGTGCAAATAAAATATAATTTCAAATTAGTTTTAATTCTTCTTTTATTTTTCTAGAGAAAATATCTATTAATTTTCTCATAATAGAAATAAATAAATTTTTACTTTTTTTATAATTATCTATTTAATTTAAATAAAACTTAATTCAATTTATTTTAAAATATTGTATAGTTTTACTATTCCGAAAAATAAATA
8	A. gossypii	Agos_CEN7	Chr7	721465..721666	202	ATCACGTGAATAATTTTCACAAAGATTTTACAATACTATTATTTTTTGAAATATATTTAAAATATATTAGAGAATACACGCTTCTATAAATTTATAATATAATGTTTTAAAACATAACATATATACCTGTTAATATAATCTATTCGTAACATTTTAAATCATTACATTATTTTGTATGTGTGTTTGTTCCGAACTATAAAAA
8	L. kluyveri	Sklu_CEN2	Chr2	272171..272367	197	ATCACGTGAACTAAAAATACAAGATTTTACTTTTATAAAACCTTAAAATATATTTTAAACGTTGTTAAAAAATATTAAATGTAAATATTAATTATTTATATATTGTATATATTTAGTTTTCTTGTAAACTATAAACAAAAAATAGTATACAATGTATTTAAAAAAATGTTTTGTTTGAGAATTCCGAAAAAAGAAAA
8	L. thermotolerans	Kthe_CEN1	Chr1	complement186379..186516	138	GTCACCTGATAGACCTGAGTGCATTTTATATATATATATTACTTTCTCTTTTGAATTTAAACTTTATCTATAAAAGTAATAACATTTTTGCTTTTGCTACTATAAAAATATGTGTTAGTGGCTTCCGAAAATATTTAA
8	L. waltii	Kwal_CEN1	s23	1030091..1030219	129	AAACGTGATTACTTTCGACCGTAAAATTTTTGTAAAACGTTTTACAACTAAAATAATATCCCAAGAACAAAATAAATTAATTTGTCTTAATCATTATTATATTTGTTTGTGAGTTCCGAACATATATAT
