# Supplementary material for: Mechanisms of Chromosome Number Evolution in Yeast
Source: PLoS Genet. 2011 Jul 21;7(7):e1002190. doi: 10.1371/journal.pgen.1002190 (PMC3141009; doi:10.1371/journal.pgen.1002190)
Supplement: Table S3 — Previously subtelomeric genes internalised into core chromosome locations in each species. Genes internal to chromosomes that were previously in subtelomeric locations in the species S. cerevisiae, C. glabrata, Z. rouxii, K. lactis, A. gossypii and L. thermotolerans. (XLS) [file pgen.1002190.s007.xls]

## Sheet: Sheet1
S. cerevisiae	C. glabrata	Z. rouxii	K. lactis	A. gossypii	L. thermotolerans
YLR081W	CAGL0A01199g	ZYRO0C01100g	KLLA0A00352g	AAR080W	KLTH0D16940g
YLR082C	CAGL0A01221g	ZYRO0C03696g	KLLA0A00374g	ADR238C	KLTH0D16962g
	CAGL0A01243g	ZYRO0F02002g	KLLA0A03289g	ADR239W	KLTH0D16984g
	CAGL0A01284g	ZYRO0F02024g	KLLA0A03311g	AER382W	KLTH0D17006g
	CAGL0A01325g	ZYRO0F02046g	KLLA0A10329g	AER443W	KLTH0D17050g
	CAGL0A01366g	ZYRO0F02068g	KLLA0A10351g	AER444W	KLTH0D17072g
	CAGL0C03311g	ZYRO0F02090g	KLLA0A10373g	Agos_YGOB_AGR442CA
	CAGL0C03333g	ZYRO0F02112g	KLLA0A10395g	AFR125C
	CAGL0D02640g	ZYRO0F02134g	KLLA0A10417g	AFR228W
	CAGL0D02662g	ZYRO0F02156g	KLLA0A10439g	AFR229C
	CAGL0E04092g	ZYRO0F02178g	KLLA0A10461g	AFR436C
	CAGL0H06809g	ZYRO0F02200g	KLLA0C14949g	AFR437W
	CAGL0H06831g	ZYRO0F14564g	KLLA0D05907g	AGL040C
	CAGL0H06853g	ZYRO0F15752g	KLLA0D06193g	AGL041C
	CAGL0H07557g	ZYRO0F15774g	KLLA0D06215g	AGR235W
	CAGL0L02519g	ZYRO0G07392g	KLLA0D06281g
	CAGL0L09911g	ZYRO0G07414g	KLLA0D10109g
		ZYRO0G07436g	KLLA0D10131g
		ZYRO0G07458g	KLLA0D10153g
		ZYRO0G07480g	KLLA0D10175g
		ZYRO0G15378g	KLLA0D11286g
		ZYRO0G15400g	KLLA0D11308g
		ZYRO0G15422g	KLLA0D11330g
		ZYRO0G15444g	KLLA0E01783g
		ZYRO0G15466g	KLLA0E01805g
		ZYRO0G15488g	KLLA0E08141g
		ZYRO0G15510g	KLLA0E09857g
			KLLA0E09879g
			KLLA0E09901g
			KLLA0E14433g
			KLLA0E14477g
			KLLA0E14543g
			KLLA0E14587g
			KLLA0E14609g
			KLLA0E14631g
			KLLA0E14653g
			KLLA0E14675g
			KLLA0F00616g
			KLLA0F00638g
			KLLA0F03146g
			KLLA0F03168g
			KLLA0F04125g
			KLLA0F10813g
			KLLA0F10835g
			KLLA0F17842g
			KLLA0F17864g
			KLLA0F27093g
			KLLA0F27841g
