# Supplementary material for: Mechanisms of Chromosome Number Evolution in Yeast
Source: PLoS Genet. 2011 Jul 21;7(7):e1002190. doi: 10.1371/journal.pgen.1002190 (PMC3141009; doi:10.1371/journal.pgen.1002190)
Supplement: Table S4 — CDE Consensus sequences in L. waltii. Sequences and length details of the CDEI, CDEII and CDEIII sequences and the overall CEN coordinates in L. waltii. (XLS) [file pgen.1002190.s008.xls]

## Sheet: kwal_centromeres
Centromere	CDEI	CDEII Length	CDEII AT%	CDEIII	Scaffold	Co-ordinates
Kwal_CEN1*	??	?? bp	??% AT	TGTTTGTGAGTTCCGAACATATAT	s23	(1030091..1030217)
Kwal_CEN2	TCACCTG	93 bp	83% AT	TTTTTGAGCTTTCCGAACCAAAGT	s27	(590462..590585)
Kwal_CEN3†	TCACCTG	94 bp	86% AT	GGTTGATAGTTTCCGAACATTTTT	s26	(571110..571234)
Kwal_CEN4	TCACGTG	94 bp	79% AT	TGTTTGAAACTTCCGAATATAATT	s47	complement(471794..471918)
Kwal_CEN5	TCACCTG	95 bp	84% AT	TGTTTGAGACTTCCGAACAGAAAT	s33	(1009228..1009353)
Kwal_CEN6	TCATGTG	93 bp	86% AT	AGTATAAGCTTTCCGAAACGATTT	s55	(604523..604646)
Kwal_CEN7	TCAGGTG	93 bp	85% AT	TGTTTTTCCGTTCCGAACATATTA	s56	complement(133149..133272)
Kwal_CEN8	TCACCTG	105 bp	81% AT	TATTTGCATTTTCCGAAATGATAA	s0	(135133..135268)
Genome sequence available here:
http://wolfe.gen.tcd.ie/ygob/data/v4-May2010/Kwaltii_sequence.fsa
* CEN1 is a difficult case as the region in question is near (at the CDEI end) a contig join on scaffold s23 which includes an overlap between two contigs.
† The previously annotated CEN3 did not have any of the expected CDEI/III motifs, however the above annotated CDE region was found in the same intergenic region, and is used instead.
