# Supplementary material for: Mechanisms of Chromosome Number Evolution in Yeast
Source: PLoS Genet. 2011 Jul 21;7(7):e1002190. doi: 10.1371/journal.pgen.1002190 (PMC3141009; doi:10.1371/journal.pgen.1002190)
Supplement: Table S5 — CDE Consensus sequences in S. bayanus. Sequences and length details of the CDEI, CDEII and CDEIII sequences and the overall CEN coordinates in S. bayanus. (XLS) [file pgen.1002190.s009.xls]

## Sheet: sbay_centromeres
Centromere	CDEI	CDEII Length	CDEII AT%	CDEIII	Contig	Co-ordinates
Sbay_CEN1	ATCACATG	85 bp	87% AT	TGTTTGAGATTTCCGAACCAAAAATA	c669	complement(22832..22949)
Sbay_CEN2	GTCACATG	87 bp	89% AT	TGTATTTTGTTTCCGAAAGTTAATTA	c650	complement(8918..9037)
Sbay_CEN3	ATCACATG	86 bp	84% AT	TGTATGTGACTTCCGAAACAAAAATA	c675	(60337..60455)
Sbay_CEN4	ATCACATG	87 bp	84% AT	GGGGTTTGATTTCCGAAATAAAAAAC	c611	(22281..22400)
Sbay_CEN5	ATCACGTG	87 bp	87% AT	TGGTTTGGAGTTCCGAAAACAAAAAA	c645	complement(72660..72779)
Sbay_CEN6	ATCACGTG	86 bp	90% AT	TGGTTATGCGTTCCGAAGCATAATAT	c634	complement(38347..38465)
Sbay_CEN7	ATCACGTG	87 bp	90% AT	TGTTTAAGATTACCGAATAGTAAAAA	c590	(12088..12207)
Sbay_CEN8	GTCACATG	87 bp	80% AT	TGTTTTTGTGTTCCGAACATATAAAA	c668	complement(2379..2498)
Sbay_CEN9	CTCACGTG	86 bp	86% AT	TGGTTTTGCTTTCCGAACTTATAATA	c598	complement(4998..5116)
Sbay_CEN10	CTCACGTG	88 bp	89% AT	TGTATATGAAATCCGAAAACAAAAAA	c586	complement(16748..16868)
Sbay_CEN11	GTCACATG	87 bp	86% AT	TGTATTTGATATCCGAACATAAAATA	c624	complement(27432..27551)
Sbay_CEN12	ATCACGTG	86 bp	90% AT	TGGGTATGCGCTCCGAACAGAAAATT	c646	complement(54009..54127)
Sbay_CEN13	ATCACATG	88 bp	90% AT	AGTTTTTGATTTCCGAAGATATATAA	c638	(20107..20227)
Sbay_CEN14	ATCACGTG	86 bp	84% AT	TGTTTTTGTTTTCCGAAATTATAATA	c655	(28094..28212)
Sbay_CEN15	ATCACGTG	87 bp	87% AT	TGTATATGATTTCCGAACAAAAAATA	c482	(7336..7455)
Sbay_CEN16	GTCACATG	86 bp	88% AT	TGTTTTATTCTTCCGAAAATAAAATA	c661	(9363..9481)
Genome sequence available here:
http://wolfe.gen.tcd.ie/ygob/data/v4-May2010/Sbayanus_sequence.fsa
