# Supplementary material for: Mechanisms of Chromosome Number Evolution in Yeast
Source: PLoS Genet. 2011 Jul 21;7(7):e1002190. doi: 10.1371/journal.pgen.1002190 (PMC3141009; doi:10.1371/journal.pgen.1002190)
Supplement: Table S6 — CDE Consensus sequences in V. polyspora. Sequences, length details of the CDEI, CDEII and CDEIII sequences, scaffold numbers, coordinates and GenBank accession numbers for the centromeres of V. polyspora. (XLS) [file pgen.1002190.s010.xls]

## Sheet: kpol_centromeres
Centromere	CDEI	CDEII Length	CDEII AT%	CDEIII	Scaffold	Co-ordinates	GenBank Acc. No.
Kpol_CEN1062	TGCACGTG	76 bp	87% AT	TTAATAATTTTTCCGAACAGATATTA	s1062	(118741..118849)	DS480406
Kpol_CEN1036	ATCAGGTG	87 bp	85% AT	GCACTATAGTTTCCGAACACATTTTA	s1036	(101399..101518)	DS480380
Kpol_CEN1045	ATCATGTG	87 bp	79% AT	CCGGCAACAGTTCCGAACAAGGAAAC	s1045	(141710..141829)	DS480394
Kpol_CEN499	ATCACCTG	78 bp	92% AT	TATATCAGATTTCCGAACAAAGTTTA	s499	(66348..66458)	DS480437
Kpol_CEN354	ATCAGGTG	86 bp	92% AT	TTTATTTTACTTCCGAACCAAGTTTC	s354	complement(14505..14623)	DS480514
Kpol_CEN1018	ATCACATG	77 bp	91% AT	AGCATGTTGTTTCCGAAGAGAGAAAG	s1018	(144120..144229)	DS480378.
Kpol_CEN312	GTCATGTG	86 bp	83% AT	AATATAAAATCTCCGAACAAGTTTAG	s312	(17329..17447)	DS480513
Kpol_CEN534	ATCATGTG	87 bp	85% AT	TAACCATAACACCCGAACAGAATAAA	s534	complement(148448..148567)	DS480402
Kpol_CEN1056	TTCACGTG	77 bp	86% AT	TTTTGTTCCATTCCGAACCTATTATC	s1056	(105866..105975)	DS480416
Kpol_CEN2002	ATCACCTG	85 bp	89% AT	ATTTTTGACCTTCCGAAATATTATTT	s2002	complement(264550..264667)	DS480383
Kpol_CEN1032	GGCACGTG	77 bp	90% AT	CAACGTTTGTTTCCGAACCTTTAAAA	s1032	(20199..20308)	DS480389
Kpol_CEN1037	TTCACGTG	85 bp	79% AT	GTTTTATTAGTTCCGAACACAGTTTT	s1037	(71626..71743)	DS480404
Kpol_CEN1058	ATCATGTG	77 bp	88% AT	AAGTTACACTATCCGAACAGAGAATA	s1058	(126701..126810)	DS480403
Kpol_CEN1050	ATCAGCTG	77 bp	90% AT	TTGTTAATGAATCCGAACCGAATAAA	s1050	(9580..9690)	DS480381
Genome sequence available here:
http://wolfe.gen.tcd.ie/ygob/data/v4-May2010/Kpolysporus_sequence.fsa
